# Supplementary material for: Clinical prediction score for prolonged length of hospital stay in aneurysmal subarachnoid hemorrhage
Source: BMC Neurol. 2023 Jun 16;23:232. doi: 10.1186/s12883-023-03279-3 (PMC10273541; doi:10.1186/s12883-023-03279-3)
Supplement: Supplementary file 1 — Additional file 1. [file 12883_2023_3279_MOESM1_ESM.xlsx]

## Sheet: All Data
Cerebral Aneurysm Registry
Date of Admission	Medical Record No.	Name	Gender	Age	Age Category	Type (Morphology)	Daughter Aneurysm Present?	Hypertension	Diabetes Mellitus	Dyslipidemia	Smoking	Family History of Cerebrovascular Diseases	Number of Aneurysm	Length of Stay in ICU/SCU/HCU (days)	Length of Stay in Ward (days)	Total Length of Stay (days)	Hyponatremia	Hypokalemia	WFNS Grade	SAH Grade	Cardiovascular Comorbidities	Pneumonia	Ventilator	Lumbar drain	VP Shunt	EVD	Treatment	Outcome	Aneurysmal Dome Size (mm)	Location	Prolonged Length of Stay (LOS)	Aneurysmal Dome Size Category
			1 = Female; 0 = Male		0 = <40 1 = 40-59 2 = ≥60			1 = Yes 0 = No	1 = Yes 0 = No	1 = Yes 0 = No	1 = Yes 0 = No	1 = Yes 0 = No					1 = Yes 0 = No	1 = Yes 0 = No	*WFNS: World Federation of Neurological Surgeons	1 = High Grade (WFNS Grade 4-5) 0 = Low Grade (WFNS Grade 1-3)	1 = Yes 0 = No	1 = Yes 0 = No	1 = Yes 0 = No	1 = Yes 0 = No	1 = Yes 0 = No	1 = Yes 0 = No	0 = Conservative 1 = Endovascular Coiling 2 = Surgical Clipping	0 = Alive 1 = Deceased		1 = Anterior Circulation 0 = Posterior Circulation	1 = Yes 0 = No	0 = <5 mm 1 = 5-10 mm 2 = >10 mm
2019-01-07			1	62	2	Saccular	No	1	0	0	0	0	Single	0	9	9	1	0	1	0	0	0	0	0	0	0	0	0	1.6	1	0	0
2019-01-07			0	57	1	Saccular	No	1	0	0	0	0	Single	1	8	9	1	0	1	0	0	0	0	0	0	0	2	0	1.9	1	0	0
2019-01-10			1	53	1	Fusiform	No	1	0	1	0	0	Single	0	8	8	0	1	1	0	1	0	0	0	0	0	0	0		0	0
2019-01-12			0	30	0	Saccular	No	1	0	0	0	0	Single	3	14	17	1	0	4	1	1	1	0	0	0	0	1	0	6.9	1	1	1
2019-01-15			0	62	2	Saccular	No	1	0	0	0	0	Single	1	15	16	1	0	1	0	0	0	1	0	0	0	2	0	2.9	1	1	0
2019-01-16			1	43	1	Saccular	No	1	0	0	0	0	Single	7	4	11	1	0	1	0	0	0	0	0	0	0	0	0	5	1	0	1
2019-01-17			1	57	1	Saccular	No	1	0	0	0	0	Single	1	7	8	0	1	1	0	0	0	1	0	0	0	2	0	3	1	0	0
2019-01-25			1	68	2	Multiple	Yes	1	0	0	0	0	Multiple	20	12	32	1	1	4	1	0	1	1	0	1	0	2	0	7.8	1	1	1
2019-01-30			1	42	1	Saccular	No	1	0	0	0	0	Single	9	6	15	1	1	1	0	0	0	0	0	0	0	0	0	6.2	1	1	1
2019-02-06			0	48	1	Saccular	No	1	0	0	0	0	Single	9	0	9	1	0	1	0	0	0	1	0	0	0	2	0	12	1	0	2
2019-02-13 03:09:42			0	50	1	Saccular	No	1	0	1	1	0	Single	16	7	23	1	1	1	0	0	1	1	1	1	0	2	0	4.1	1	1	0
2019-02-13 04:26:01			1	65	2	Multiple	Yes	1	0	0	0	0	Multiple	20	12	32	1	1	4	1	0	1	1	0	1	1	2	0	7.8	1	1	1
2019-02-20			0	52	1	Saccular	No	1	0	1	0	0	Single	8	4	12	0	1	1	0	0	0	1	0	0	0	2	0	3	1	0	0
2019-02-20			1	57	1	Saccular	No	1	1	0	0	0	Single	12	0	12	0	1	1	0	0	0	0	0	0	0	1	0	5	1	0	1
2019-02-26			0	67	2	Saccular	No	1	0	1	0	0	Single	1	18	19	1	0	1	0	0	1	1	0	0	0	2	0	4	1	1	0
2019-03-11 13:16:54			0	42	1	Saccular	No	1	1	1	1	0	Single	27	15	42	0	1	1	0	0	0	0	0	0	0	2	0	5	1	1	1
2019-03-18 08:01:20			1	47	1	Saccular	No	1	1	1	0	0	Single	12	8	20	1	1	4	1	0	0	1	0	0	0	1	0	3.7	1	1	0
2019-03-25			1	53	1	Saccular	No	1	0	0	0	0	Single	32	5	37	0	1	4	1	1	1	1	0	0	0	0	0	1.9	1	1	0
2019-04-01 08:33:07			1	59	1	Saccular	No	1	0	1	1	0	Single	12	11	23	0	1	4	1	0	1	1	0	1	1	0	0	2.8	1	1	0
2019-04-09			1	30	0	Saccular	No	1	1	1	0	0	Single	1	10	11	0	0	1	0	0	0	1	0	0	0	2	0	4.8	1	0	0
2019-04-17 04:11:05			1	73	2	Saccular	No	1	0	0	0	0	Single	1	19	20	1	0	1	0	0	0	0	0	0	0	0	0	2.1	1	1	0
2019-04-30 03:32:49			1	59	1	Saccular	No	1	0	1	0	0	Single	12	11	23	0	1	4	1	0	1	1	0	1	1	0	0	2.8	1	1	0
2019-05-13 06:13:48			1	46	1	Saccular	No	0	0	1	0	0	Single	4	30	34	0	1	1	0	1	1	1	0	1	0	2	0	10.24	1	1	2
2019-05-22			1	57	1	Saccular	No	1	0	0	0	0	Single	1	10	11	1	1	1	0	0	0	0	0	0	0	1	0	4.5	1	0	0
2019-06-10			1	58	1	Saccular	No	1	0	0	0	1	Single	0	25	25	0	1	2	0	0	0	0	0	1	0	1	0	11	1	1	2
2019-06-11			1	69	2	Multiple	No	1	0	0	0	0	Multiple	1	5	6	0	0	1	0	0	0	0	0	0	0	1	0	2.6	1	0	0
2019-07-01			1	59	1	Multiple	No	0	0	1	0	0	Multiple	6	0	6	0	1	4	1	0	0	1	0	1	0	1	0	3.3	1	0	0
2019-07-03 10:08:19			1	66	2	Saccular	No	1	1	1	0	1	Single	11	21	32	0	1	1	0	0	0	1	0	1	0	2	0	6.4	1	1	1
2019-07-11 09:09:10			1	43	1	Saccular	No	0	0	0	0	0	Single	11	9	20	0	0	1	0	0	1	1	0	1	0	2	0	6.3	1	1	1
2019-07-18			1	40	1	Saccular	No	1	0	0	0	1	Single	0	1	1	0	0	1	0	0	0	0	0	0	0	0	0	4	1	0	0
2019-07-24			1	49	1	Saccular	No	0	0	1	0	0	Single	6	16	22	1	1	1	0	0	0	0	0	0	0	2	0	7.4	1	1	1
2019-07-25 08:08:06			1	45	1	Saccular	No	0	0	1	1	1	Single	17	3	20	1	0	2	0	0	0	1	0	0	0	2	0	3.5	1	1	0
2019-07-27 03:31:00			1	57	1	Saccular	No	1	0	0	0	0	Single	10	2	12	0	1	1	0	0	0	1	0	0	0	2	0	4.4	1	0	0
2019-08-06 02:20:25			1	53	1	Saccular	No	1	0	0	0	0	Single	5	15	20	0	1	2	0	0	1	1	0	0	0	2	0	2	1	1	0
2019-08-28			1	63	2	Multiple	No	1	1	1	0	0	Multiple	0	2	2	1	0	1	0	0	0	0	0	0	0	0	0	4.8	1	0	0
2019-08-28 03:45:53			0	37	0	Saccular	No	1	0	0	0	0	Single	7	9	16	1	0	1	0	0	0	1	0	0	0	2	0	2.1	0	1	0
2019-09-02			1	57	1	Multiple	No	1	0	1	0	0	Multiple	15	8	23	1	1	1	0	0	0	1	0	1	0	1	0	1	1	1	0
2019-09-02			0	77	2	Saccular	No	0	1	1	0	0	Single	18	21	39	1	0	4	1	1	1	0	0	1	0	1	0	3.16	1	1	0
2019-09-04 05:39:24			0	47	1	Multiple	Yes	1	0	0	1	0	Multiple	5	7	12	1	1	2	0	0	0	0	0	0	0	0	0	6	1	0	1
2019-09-05			1	63	2	Saccular	No	1	0	0	0	0	Single	3	19	22	0	0	4	1	0	0	0	0	0	0	1	0	5	1	1	1
2019-09-19 12:50:29			1	34	0	Saccular	No	1	0	1	0	0	Single	6	9	15	0	0	1	0	0	0	1	1	1	1	2	0	6	1	1	1
2019-09-19 13:33:49			1	44	1	Saccular	No	1	0	0	0	0	Single	10	4	14	0	1	4	1	0	0	1	0	0	0	2	0	3.5	1	1	0
2019-09-23			1	64	2	Saccular	No	1	0	1	0	0	Single	10	8	18	1	1	1	0	1	0	1	0	0	0	1	0	4.6	1	1	0
2019-09-24			1	45	1	Saccular	No	1	0	0	0	0	Single	7	9	16	1	1	3	0	0	0	0	0	0	0	2	0	2.9	1	1	0
2019-09-29 03:39:03			0	55	1	Multiple	No	1	1	1	1	0	Multiple	13	5	18	1	1	1	0	1	1	0	0	0	0	0	0	4	0	1	0
2019-09-29 07:00:46			1	68	2	Saccular	No	1	0	1	0	0	Single	10	8	18	1	0	4	1	0	1	1	0	1	0	2	0	4.5	1	1	0
2019-10-01			0	42	1	Saccular	No	1	0	0	0	0	Single	1	7	8	0	0	1	0	0	0	0	0	0	0	1	0	2.6	1	0	0
2019-10-02 02:20:55			1	44	1	Saccular	Yes	1	0	0	0	0	Single	16	9	25	0	1	3	0	0	1	0	0	1	0	2	0	4	1	1	0
2019-10-06 06:55:47			1	69	2	Saccular	No	1	0	1	0	0	Single	16	6	22	0	1	2	0	0	1	1	0	1	0	2	0	4.5	1	1	0
2019-10-21			0	42	1	Saccular	No	0	0	0	0	0	Single	7	11	18	0	1	4	1	0	0	0	0	1	0	1	0	5.2	1	1	1
2019-10-31 15:33:11			0	57	1	Multiple	No	1	0	0	1	0	Multiple	3	0	3	0	0	1	0	0	0	0	0	0	0	0	0		0	0
2019-11-03			0	47	1	Saccular	No	0	0	0	0	0	Single	2	12	14	0	0	1	0	0	0	1	0	0	0	0	0	4.2	1	1	0
2019-11-07			0	54	1	Saccular	Yes	1	0	0	0	0	Single	0	10	10	0	1	4	1	0	0	0	0	0	0	0	0	7	1	0	1
2019-11-11 01:43:45			0	45	1	Saccular	No	0	0	1	0	0	Single	4	9	13	1	0	1	0	0	0	0	0	0	0	1	0	2.2	1	0	0
2019-11-14 04:06:53			1	75	2	Saccular	No	1	0	0	0	0	Single	4	11	15	0	1	1	0	0	0	0	0	0	0	1	0	8	1	1	1
2019-11-17 08:49:15			1	66	2	Saccular	No	1	1	0	0	0	Single	5	4	9	1	1	2	0	0	0	0	0	0	0	1	0	2.9	1	0	0
2019-11-19			1	63	2	Saccular	Yes	1	0	1	0	0	Single	10	5	15	0	1	2	0	0	0	0	0	1	0	1	0	6.7	1	1	1
2019-11-20 09:02:30			1	63	2	Saccular	No	1	1	1	0	0	Single	7	13	20	1	0	3	0	0	0	1	0	1	0	2	0	3	1	1	0
2019-11-25 02:56:31			0	52	1	Saccular	No	1	0	1	1	0	Single	11	8	19	0	0	4	1	0	0	1	0	0	0	1	0	4	1	1	0
2019-11-26			1	35	0	Saccular	No	1	0	0	0	0	Single	2	4	6	0	0	1	0	0	0	0	0	0	0	1	0	6	1	0	1
2019-11-27			0	54	1	Saccular	No	1	1	0	0	0	Single	18	7	25	1	0	2	0	1	1	1	0	1	0	1	0	3.3	1	1	0
2019-11-27 02:47:26			1	58	1	Saccular	No	0	1	1	0	0	Single	1	1	2	1	0	1	0	0	0	1	0	1	0	0	0	3.8	1	0	0
2019-12-02			1	65	2	Saccular	No	1	0	0	0	0	Single	2	9	11	1	1	2	0	0	0	0	0	0	0	1	0	3.8	1	0	0
2019-12-02 03:07:37			1	43	1	Saccular	No	1	0	0	0	0	Single	12	6	18	0	1	1	0	1	0	0	0	0	0	1	0		0	1
2019-12-02 03:26:56			0	53	1	Saccular	No	1	1	0	0	1	Single	7	12	19	0	1	2	0	0	0	1	0	0	0	1	0	2.8	1	1	0
2019-12-09			0	47	1	Dissecting	No	0	0	0	0	0	Single	0	7	7	0	0	1	0	0	0	0	0	0	0	1	0	3.4	1	0	0
2019-12-09 06:18:26			0	64	2	Saccular	No	1	0	1	0	0	Single	12	7	19	1	1	1	0	0	0	1	0	0	0	2	0	3	1	1	0
2019-12-11 02:57:29			0	49	1	Saccular	No	1	1	1	0	0	Single	18	7	25	1	0	2	0	1	1	1	0	1	0	1	0	3.3	1	1	0
2019-12-28 07:46:30			1	48	1	Saccular	No	1	0	1	0	0	Single	10	13	23	0	1	3	0	0	0	1	0	0	1	2	0	9.4	1	1	1
2020-01-09			1	48	1	Saccular	No	1	0	0	0	0	Single	19	8	27	1	0	5	1	0	1	1	0	1	0	2	0	1.8	1	1	0
2020-01-29 09:24:38			1	45	1	Saccular	No	0	0	0	0	0	Single	8	3	11	0	1	1	0	0	0	0	0	0	0	1	0	5	1	0	1
2020-02-07 04:51:25			1	35	0	Dissecting	No	0	1	0	0	0	Single	8	5	13	1	0	2	0	1	1	0	0	0	0	0	0		1	0
2020-02-08 09:39:32			1	61	2	Saccular	No	1	1	1	1	0	Single	21	11	32	1	0	1	0	1	0	1	0	0	1	2	0	10.3	1	1	2
2020-02-13			1	63	2	Saccular	Yes	1	0	0	0	0	Single	7	14	21	0	1	1	0	0	0	1	0	1	0	1	0	6	1	1	1
2020-02-21 02:37:36			0	47	1	Fusiform	No	1	0	0	1	0	Single	14	14	28	0	1	1	0	0	1	1	0	1	0	0	0		1	1
2020-03-06			1	60	2	Saccular	No	1	1	1	0	0	Single	8	5	13	1	1	1	0	0	0	1	0	0	0	2	0	5.5	1	0	1
2020-03-16			0	61	2	Multiple	No	0	0	0	0	0	Multiple	10	6	16	1	0	1	0	1	0	1	0	0	0	1	0	8	1	1	1
2020-03-16 02:24:48			0	47	1	Multiple	No	1	0	0	1	0	Multiple	7	6	13	0	0	3	0	0	0	0	0	0	0	0	0	7.2	1	0	1
2020-03-21 08:04:32			0	51	1	Saccular	Yes	1	0	0	0	0	Single	10	13	23	0	1	1	0	1	1	1	0	1	0	2	0	4.5	1	1	0
2020-04-02 08:28:27			1	74	2	Saccular	No	1	1	0	0	0	Single	16	8	24	1	1	2	0	0	1	1	0	0	0	2	0	8.5	1	1	1
2020-04-04			1	46	1	Saccular	No	1	0	0	0	0	Single	16	5	21	0	1	4	1	0	1	1	0	0	0	2	0	3.7	1	1	0
2020-04-04			0	56	1	Saccular	No	1	0	1	0	0	Single	1	19	20	1	0	1	0	0	1	0	0	0	0	1	0	5	1	1	1
2020-04-07 02:57:34			1	56	1	Saccular	No	1	1	0	0	0	Single	10	11	21	1	1	1	0	0	1	0	0	0	0	0	0	12	0	1	2
2020-04-10			1	71	2	Saccular	Yes	1	1	0	0	0	Single	14	4	18	1	1	4	1	0	1	1	0	0	0	2	0	4.9	1	1	0
2020-04-30 02:47:46			1	65	2	Saccular	No	1	1	0	0	0	Single	20	10	30	1	0	4	1	0	1	1	0	0	0	2	0	3.4	1	1	0
2020-05-07			0	58	1	Saccular	Yes	1	0	1	0	0	Single	14	10	24	1	1	4	1	1	1	1	0	1	0	2	0	5.5	1	1	1
2020-05-13			1	64	2	Saccular	No	1	0	1	0	0	Single	3	10	13	1	1	1	0	0	0	1	0	1	0	1	0	8	1	0	1
2020-05-22 03:36:59			1	49	1	Saccular	No	0	0	1	0	0	Single	7	6	13	0	1	4	1	0	0	1	0	0	0	2	0	1.4	1	0	0
2020-06-07			0	43	1	Saccular	No	1	0	1	1	0	Single	6	4	10	1	0	1	0	0	1	1	0	0	0	2	0	3.6	1	0	0
2020-06-12			1	57	1	Multiple	No	1	0	1	0	0	Multiple	6	11	17	0	0	4	1	0	1	0	0	0	0	1	0	3	1	1	0
2020-06-12			0	56	1	Saccular	No	1	0	0	1	0	Single	22	23	45	1	1	4	1	0	1	1	1	1	1	2	0	16.1	1	1	2
2020-06-15			1	52	1	Saccular	Yes	1	0	0	0	0	Single	3	7	10	1	1	1	0	0	0	0	0	1	0	1	0	7.3	0	0	1
2020-06-29			0	9	0	Saccular	No	0	0	0	0	0	Single	1	10	11	0	0	1	0	0	0	1	0	0	0	2	0	5.5	1	0	1
2020-07-02			1	58	1	Saccular	No	1	0	1	0	0	Single	2	19	21	0	0	4	1	0	1	1	0	0	0	1	0	4.3	1	1	0
2020-07-05			1	38	0	Saccular	No	1	0	0	0	0	Single	4	9	13	1	0	1	0	0	0	1	0	0	0	2	0	3	1	0	0
2020-07-06			0	44	1	Saccular	No	1	0	0	1	0	Single	1	4	5	0	0	1	0	0	0	0	0	0	0	1	0	3.5	1	0	0
2020-07-08			1	68	2	Saccular	No	1	0	0	0	0	Single	19	12	31	1	1	1	0	0	0	1	0	1	0	2	0	2.1	1	1	0
2020-07-08			1	56	1	Saccular	No	1	0	0	0	0	Single	1	13	14	0	1	1	0	0	0	0	0	0	0	2	0	2.6	1	1	0
2020-07-08			0	42	1	Saccular	No	1	0	0	0	0	Single	0	2	2	0	0	1	0	0	0	0	0	0	0	0	0	16	1	0	2
2020-07-14			1	59	1	Saccular	No	1	1	1	0	1	Single	0	2	2	0	0	1	0	0	0	0	0	0	0	0	0	8.39	1	0	1
2020-07-17 08:55:23			1	46	1	Saccular	No	0	0	0	0	0	Single	10	8	18	0	1	1	0	0	0	1	0	0	0	2	0	3.4	1	1	0
2020-07-27 12:06:16			1	46	1	Saccular	No	1	0	1	0	0	Single	10	13	23	1	1	1	0	1	0	1	0	0	0	2	0	3.5	0	1	0
2020-08-01 03:47:30			1	71	2	Saccular	No	0	0	0	0	0	Single	12	5	17	0	1	4	1	0	1	1	0	0	0	2	0	2.7	1	1	0
2020-08-04			0	41	1	Saccular	No	1	0	1	1	0	Single	7	6	13	0	1	2	0	0	0	1	0	0	0	2	0	6.2	1	0	1
2020-08-09 04:02:31			1	57	1	Saccular	No	1	0	0	0	0	Single	4	14	18	1	0	1	0	0	0	0	0	0	0	2	0	3.5	1	1	0
2020-08-22 07:54:02			0	44	1	Saccular	Yes	0	1	1	1	0	Single	2	14	16	0	0	1	0	0	0	1	0	0	0	2	0	4.4	1	1	0
2020-08-23			1	49	1	Saccular	No	1	0	0	0	0	Single	6	8	14	0	0	1	0	0	0	1	0	0	0	2	0	6.17	1	1	1
2020-08-25			0	43	1	Saccular	No	1	0	1	1	0	Single	7	11	18	0	0	1	0	1	1	0	0	0	0	2	0	6	1	1	1
2020-08-25			0	48	1	Saccular	No	0	0	1	1	0	Single	15	25	40	1	1	4	1	1	1	1	0	1	1	2	0	13	1	1	2
2020-08-27 09:17:25			1	90	2	Saccular	No	1	0	0	0	0	Single	0	29	29	1	1	1	0	0	1	0	0	0	0	0	0	7	1	1	1
2020-08-27 09:43:10			1	49	1	Saccular	No	0	0	0	0	0	Single	3	15	18	1	1	4	1	0	1	0	0	0	0	0	0	19.8	1	1	2
2020-08-29 04:12:17			1	64	2	Saccular	No	1	0	1	0	0	Single	24	4	28	1	1	4	1	1	1	1	0	0	0	2	0	5.7	1	1	1
2020-09-04			1	66	2	Saccular	No	1	1	0	0	0	Single	9	16	25	0	1	1	0	0	1	1	0	0	0	2	0	5.08	1	1	1
2020-09-09			1	46	1	Saccular	No	0	0	1	0	1	Single	12	6	18	0	0	3	0	1	0	1	0	0	0	0	0	1.77	0	1	0
2020-09-12 03:48:36			1	55	1	Saccular	No	1	1	1	0	0	Single	8	9	17	1	1	1	0	0	0	0	0	0	0	2	0	8.4	1	1	1
2020-09-14			1	66	2	Saccular	No	1	1	0	0	0	Single	9	16	25	0	1	1	0	0	1	1	0	0	0	2	0	6	1	1	1
2020-09-15			0	57	1	Multiple	No	0	0	1	1	0	Multiple	4	7	11	0	0	1	0	0	0	0	0	1	0	1	0	3.4	1	0	0
2020-09-16			0	56	1	Saccular	No	1	0	0	0	0	Single	1	7	8	0	0	1	0	0	0	1	0	0	0	2	0	2.5	1	0	0
2020-09-16			1	54	1	Saccular	No	1	0	1	0	0	Single	14	4	18	0	1	4	1	1	0	1	1	0	0	2	0	5.8	1	1	1
2020-09-21 03:58:47			1	39	0	Saccular	No	0	0	0	0	0	Single	6	6	12	0	1	1	0	0	0	1	0	0	0	2	0	2.8	1	0	0
2020-09-21 05:04:23			1	43	1	Saccular	No	1	0	0	0	0	Single	13	5	18	0	0	3	0	0	0	0	0	0	0	2	0	2.5	1	1	0
2020-09-23 05:08:51			1	64	2	Saccular	No	1	1	0	0	0	Single	29	7	36	0	1	4	1	0	1	1	0	1	0	2	0	9.7	1	1	1
2020-09-28			1	57	1	Saccular	No	1	0	1	0	1	Single	2	10	12	0	0	1	0	0	0	0	0	0	0	1	0	3.71	1	0	0
2020-10-09 09:16:00			1	65	2	Multiple	No	0	0	1	1	0	Multiple	13	8	21	0	1	3	0	0	1	0	0	0	0	1	0	11.88	1	1	2
2020-10-19			1	55	1	Saccular	No	1	0	0	0	0	Single	4	6	10	0	0	1	0	0	0	1	0	0	0	2	0	16	1	0	2
2020-11-03 07:46:05			0	55	1	Saccular	Yes	1	0	0	0	0	Single	3	12	15	1	1	1	0	1	0	0	0	0	0	2	0	5.3	1	1	1
2020-11-11 08:49:51			0	54	1	Saccular	No	0	0	0	0	0	Single	0	2	2	1	0	1	0	0	0	1	0	0	0	2	0	6.9	1	0	1
2020-11-20 04:54:01			1	31	0	Saccular	No	0	0	0	0	1	Single	12	3	15	1	1	5	1	0	1	0	0	0	0	1	0	5.43	1	1	1
2020-12-01 06:41:40			1	57	1	Saccular	No	1	0	1	0	1	Single	11	3	14	1	0	2	0	0	0	1	0	0	0	1	0	11	1	1	2
2020-12-22 16:25:54			1	46	1	Saccular	No	1	0	0	0	0	Single	4	2	6	1	1	4	1	0	0	0	0	0	0	0	0	9	1	0	1
2020-12-25 11:47:55			1	40	1	Saccular	No	0	0	0	0	0	Single	1	9	10	0	0	1	0	0	0	0	0	0	0	1	0	11	1	0	2
2020-12-29			1	53	1	Saccular	No	0	0	0	0	0	Single	0	2	2	0	0	1	0	0	0	0	0	0	0	0	0	17.8	1	0	2
2021-01-01			0	54	1	Saccular	No	0	0	0	0	0	Single	6	49	55	1	0	1	0	0	1	1	0	1	0	2	0	3.7	1	1	0
2021-01-01			0	45	1	Saccular	No	1	0	0	1	0	Single	1	7	8	0	1	1	0	0	0	0	0	0	0	0	0	14.3	1	0	2
2021-01-11			0	43	1	Saccular	No	1	0	1	1	0	Single	3	14	17	1	1	4	1	1	1	0	0	0	0	2	0	7	1	1	1
2021-01-11			1	49	1	Saccular	No	0	0	0	0	0	Single	17	10	27	0	1	4	1	0	0	1	0	0	0	2	0	10.6	1	1	2
2021-02-01			1	62	2	Saccular	No	0	0	0	0	0	Single	2	6	8	0	1	1	0	0	0	1	0	0	0	0	0	11.6	1	0	2
2021-02-03			0	29	0	Saccular	No	1	0	0	0	0	Single	37	16	53	1	0	4	1	0	1	1	0	1	0	1	0	3	1	1	0
2021-02-03			1	70	2	Multiple	No	1	0	1	0	0	Multiple	1	7	8	1	1	2	0	0	0	0	0	0	0	0	0	3.9	1	0	0
2021-02-06 06:37:10			1	40	1	Saccular	No	0	0	0	0	0	Single	2	8	10	0	1	1	0	0	0	0	0	1	0	2	0	4.5	1	0	0
2021-02-11			0	47	1	Saccular	No	1	0	0	0	0	Single	8	7	15	1	0	3	0	0	0	0	0	0	0	1	0	2.5	1	1	0
2021-02-11			1	60	2	Saccular	No	1	0	0	0	0	Single	11	12	23	1	1	1	0	0	0	0	0	1	0	1	0	4.7	1	1	0
2021-02-16			1	53	1	Saccular	No	0	0	0	1	0	Single	5	5	10	0	0	1	0	0	0	0	0	0	0	1	0	6.3	1	0	1
2021-02-24			1	69	2	Saccular	No	1	1	1	0	0	Single	7	6	13	0	1	1	0	0	1	1	0	0	0	2	0	3.35	1	0	0
2021-02-26			1	60	2	Saccular	Yes	0	0	0	0	0	Single	5	8	13	0	0	1	0	1	0	0	0	0	0	1	0	3	1	0	0
2021-03-01			0	48	1	Saccular	No	1	0	0	1	0	Single	2	5	7	0	0	1	0	0	0	0	0	0	0	0	0	2.3	1	0	0
2021-03-28			1	57	1	Saccular	No	1	0	0	0	0	Single	1	5	6	0	0	1	0	0	0	0	0	0	0	1	0	3.9	1	0	0
2021-04-02			1	49	1	Saccular	No	1	0	0	0	0	Single	14	6	20	1	1	4	1	1	1	0	0	0	0	1	0	3.8	1	1	0
2021-04-05			1	52	1	Saccular	No	1	0	1	0	0	Single	6	7	13	0	1	3	0	0	0	1	0	1	0	1	0	2	0	0	0
2021-04-05			1	73	2	Saccular	No	1	1	0	0	0	Single	12	8	20	1	0	4	1	0	1	0	0	0	0	0	0	3	1	1	0
2021-04-11			0	46	1	Saccular	No	1	0	0	1	0	Single	9	0	9	0	1	4	1	0	1	1	1	0	0	1	0	3.6	1	0	0
2021-04-12			0	60	2	Saccular	No	1	0	1	1	0	Single	6	5	11	0	0	1	0	1	0	1	0	0	0	1	0	4.21	1	0	0
2021-04-13			0	45	1	Saccular	No	1	0	1	1	0	Single	7	4	11	1	0	1	0	0	0	0	0	0	0	1	0	5.2	1	0	1
2021-04-17			1	38	0	Saccular	No	1	0	0	0	0	Single	3	4	7	0	0	1	0	0	0	0	0	0	0	1	0	10.4	1	0	2
2021-05-18			0	41	1	Saccular	No	0	0	1	1	0	Single	4	6	10	0	1	1	0	1	0	0	0	0	0	0	0	6.6	1	0	1
2021-06-08			0	70	2	Saccular	No	1	0	0	1	0	Single	6	3	9	0	1	1	0	0	0	0	0	0	0	1	0	3	1	0	0
2021-06-14			1	71	2	Saccular	No	1	0	1	0	0	Single	8	13	21	1	1	4	1	0	1	1	0	0	0	2	0	10	1	1	1
2021-06-16			1	54	1	Saccular	No	0	0	0	0	0	Single	1	10	11	0	0	1	0	0	0	1	0	0	0	2	0	3.5	1	0	0
2021-07-03			1	63	2	Saccular	No	1	1	1	0	0	Single	2	6	8	1	1	4	1	0	0	1	0	1	0	1	0	6.51	1	0	1
2021-07-08			0	41	1	Saccular	Yes	1	0	0	0	0	Single	2	10	12	1	0	1	0	0	0	0	0	0	0	0	0	4	0	0	0
2021-07-09			1	42	1	Saccular	No	1	0	0	0	0	Single	3	14	17	1	0	1	0	0	0	0	0	0	0	1	0	3.6	1	1	0
2021-08-20			0	47	1	Saccular	No	1	0	0	0	0	Single	27	5	32	1	0	4	1	0	1	1	0	1	0	1	0	6.29	1	1	1
2021-08-25			1	51	1	Saccular	No	0	0	0	0	0	Single	10	12	22	1	1	1	0	0	0	0	0	0	0	2	0	6.29	1	1	1
2021-08-25			1	65	2	Saccular	No	1	0	0	0	0	Single	5	5	10	0	0	1	0	0	0	1	0	0	0	1	0	17.1	1	0	2
2021-08-28			1	71	2	Saccular	No	1	0	0	0	0	Single	1	9	10	1	1	1	0	0	1	0	0	0	0	2	0	7.4	1	0	1
2021-09-06			1	62	2	Saccular	No	1	0	0	0	0	Single	11	9	20	0	1	1	0	0	1	1	0	0	0	0	0	10.98	1	1	2
2021-09-07			0	50	1	Saccular	No	1	0	0	0	0	Single	1	5	6	0	0	1	0	0	0	0	0	1	0	1	0	4.8	1	0	0
2021-09-21			1	69	2	Saccular	No	1	0	1	0	0	Single	2	11	13	1	1	1	0	1	0	0	0	0	0	1	0	3.19	1	0	0
2021-09-29			1	52	1	Multiple	No	1	0	0	0	0	Multiple	8	9	17	0	1	1	0	1	0	0	0	0	0	0	0	2.3	1	1	0
2021-10-01			1	60	2	Saccular	No	1	0	1	0	0	Single	8	12	20	1	1	2	0	0	0	0	0	0	0	0	0	4.05	1	1	0
2021-10-05			1	71	2	Saccular	No	1	0	0	0	0	Single	1	4	5	0	0	1	0	0	0	0	0	0	0	1	0	4.7	1	0	0
2021-10-07			1	63	2	Saccular	Yes	1	0	1	0	0	Single	32	23	55	1	1	3	0	1	1	1	0	1	0	1	0	4	1	1	0
2021-11-20			1	66	2	Saccular	No	1	0	1	0	0	Single	10	4	14	1	1	4	1	0	0	0	0	0	0	1	0	5	0	1	1
2021-11-22			1	40	1	Fusiform	No	0	0	1	1	0	Single	6	12	18	1	0	4	1	0	0	0	0	0	0	1	0	3.47	1	1	0
2021-12-19 16:07:53			1	47	1			1	1	1	0	0		8	13	21	0	1	2	0	0	1	0	0	1	0	2	0	5.2	1	1	1
2021-12-26			1	59	1	Saccular	No	0	1	0	0	0	Single	4	9	13	1	1	2	0	0	0	1	0	0	0	0	0	2.2	1	0	0
2021-12-26 14:52:49			1	65	2	Saccular	No	1	0	0	0	0	Multiple	11	11	22	1	1	4	1	0	1	1	0	1	0	2	0	1.9	1	1	0
2022-01-02			1	49	1	Saccular	No	0	0	1	0	0	Single	4	5	9	0	0	4	1	0	0	1	0	0	0	1	0	2	1	0	0
2022-01-04			0	67	2	Saccular	No	0	1	1	0	0	Single	0	4	4	1	0	1	0	0	0	0	0	0	0	0	0	6.7	1	0	1
2022-01-04 03:59:49			1	46	1	Saccular	No	1	0	0	0	0	Single	0	1	1	0	0	1	0	0	0	0	0	0	0	0	0	3.8	0	0	0
2022-01-05			1	37	0	Saccular	No	1	1	0	0	0	Single	0	5	5	1	1	1	0	0	0	0	0	0	0	0	0	5.9	1	0	1
2022-01-10 00:18:15			1	55	1	Saccular	No	1	1	1	0	0	Single	11	8	19	1	1	4	1	0	1	1	0	0	0	2	0	8.8	1	1	1
2022-01-11 23:32:16			0	27	0	Saccular	No	1	1	0	0	0	Single	22	7	29	1	0	4	1	0	1	1	0	1	0	2	0	7.1	1	1	1
2022-01-12			1	50	1	Saccular	No	1	1	0	0	0	Single	8	8	16	1	1	1	0	0	0	0	0	0	0	1	0	4.91	1	1	0
2022-01-14			1	46	1	Saccular	Yes	1	0	0	0	0	Single	6	4	10	0	0	1	0	0	0	0	0	0	0	1	0	5.02	1	0	1
2022-01-18			0	48	1	Saccular	No	1	0	0	0	0	Single	4	6	10	1	1	1	0	0	0	0	0	0	0	1	0	1.82	1	0	0
2022-01-20			0	70	2	Saccular	No	1	0	0	0	0	Single	0	2	2	0	0	1	0	0	0	0	0	0	0	0	0	4.35	1	0	0
2022-01-20			0	69	2	Saccular	No	1	1	0	0	0	Single	12	16	28	1	1	4	1	0	1	1	0	1	0	2	0	5.2	1	1	1
2022-01-26 14:41:59			1	55	1	Saccular	No	1	0	0	0	0	Single	9	4	13	1	1	2	0	0	1	1	0	1	0	2	0	4.9	1	0	0
2022-01-31 09:16:31			1	51	1	Saccular	No	1	0	0	0	0	Single	5	10	15	1	0	1	0	0	0	0	0	0	0	2	0	9.8	1	1	1
2022-02-01 08:32:57			0	50	1	Saccular	No	1	0	1	0	0	Single	8	3	11	1	0	4	1	1	0	1	0	1	0	0	0	4.9	1	0	0
2022-02-17 13:40:41			1	25	0			0	0	0	0	0		16	14	30	1	0	1	0	0	0	0	0	1	1	2	0	3.2	0	1	0
2022-02-28 14:40:38			1	72	2	Saccular	No	1	0	1	0	0	Single	0	21	21	1	1	2	0	1	1	0	0	0	0	0	0	3.2	1	1	0
2022-03-01 22:30:00			1	44	1	Saccular	No	1	0	1	0	0	Single	6	6	12	1	1	4	1	0	0	1	0	0	0	1	0	3	1	0	0
2022-03-09 17:25:51			1	72	2	Saccular	No	1	1	1	0	0	Single	13	16	29	1	1	2	0	1	1	1	0	1	0	2	0	5	1	1	1
2022-03-11 17:13:16			1	59	1	Saccular	No	1	0	0	0	0	Single	7	5	12	1	1	4	1	0	0	1	0	0	0	2	0	6.1	1	0	1
2022-03-18 10:35:53			0	61	2	Saccular	No	1	0	1	0	0	Single	0	7	7	1	0	2	0	0	1	0	0	0	0	0	0	4.25	0	0	0
2022-03-22 04:18:30			0	51	1	Saccular	No	1	0	1	0	0	Single	5	8	13	1	0	4	1	0	0	1	0	0	0	0	0	5	1	0	1
2022-03-30 00:03:12			1	45	1	Saccular	No	1	0	0	0	0	Multiple	8	5	13	0	1	1	0	0	0	0	0	1	1	2	0	6.8	1	0	1
2022-04-01 18:03:53			1	55	1	Saccular	No	1	0	0	0	0	Multiple	2	11	13	0	0	1	0	0	0	1	1	0	0	2	0	3.7	1	0	0
2022-04-05 12:04:02			0	36	0	Saccular	No	1	0	1	0	0	Single	3	10	13	1	0	1	0	0	0	0	0	0	0	0	0	3	1	0	0
2022-04-05 18:09:49			0	46	1	Saccular	No	1	0	0	1	0	Single	11	7	18	1	0	1	0	0	1	0	0	0	0	1	0	10.89	1	1	2
2022-04-09 00:29:02			1	52	1	Saccular	No	1	0	0	0	0	Single	2	9	11	0	1	1	0	0	0	0	0	0	0	0	0	10.98	1	0	2
2022-04-19 22:30:19			0	42	1	Saccular	No	1	0	0	0	0	Single	9	11	20	1	0	4	1	0	1	0	0	1	0	2	0	3.7	1	1	0
2022-04-26 13:35:29			1	39	0	Saccular	No	1	0	0	0	0	Single	11	5	16	1	0	1	0	0	0	1	0	1	1	0	0	6.1	1	1	1
2022-05-01 12:29:40			0	57	1	Saccular	No	1	1	0	0	0	Single	8	13	21	1	1	1	0	0	1	1	0	1	0	2	0	3.4	1	1	0
2022-05-09 00:36:07			1	43	1	Saccular	No	0	0	0	0	0	Single	7	5	12	1	0	3	0	0	0	0	0	0	0	0	0	5.4	1	0	1
2022-05-15 19:48:38			0	58	1	Saccular	No	1	1	1	0	0	Single	1	7	8	1	0	1	0	1	0	0	0	0	1	1	0	6.9	1	0	1
2022-05-18 00:05:20			1	60	2	Saccular	No	1	1	1	0	0	Single	15	5	20	1	0	4	1	0	0	1	0	1	0	2	0	4.6	1	1	0

## Sheet: saccular aneurysm only
Cerebral Aneurysm Registry (Saccular Aneurysm Only)
Date of Admission	Medical Record No.	Name	Gender	Age	Age Category	Type (Morphology)	Daughter Aneurysm Present?	Hypertension	Diabetes Mellitus	Dyslipidemia	Smoking	Family History of Cerebrovascular Diseases	Number of Aneurysm	Length of Stay in ICU/SCU/HCU (days)	Length of Stay in Ward (days)	Total Length of Stay (days)	Hyponatremia	Hypokalemia	WFNS Grade	SAH Grade	Cardiovascular Comorbidities	Pneumonia	Ventilator	Lumbar drain	VP Shunt	EVD	Treatment	Outcome	Aneurysmal Dome Size (mm)	Location	Prolonged Length of Stay (LOS)	Aneurysmal Dome Size Category
			1 = Female; 0 = Male		0 = <40 1 = 40-59 2 = ≥60			1 = Yes 0 = No	1 = Yes 0 = No	1 = Yes 0 = No	1 = Yes 0 = No	1 = Yes 0 = No					1 = Yes 0 = No	1 = Yes 0 = No	*WFNS: World Federation of Neurological Surgeons	1 = High Grade (WFNS Grade 4-5) 0 = Low Grade (WFNS Grade 1-3)	1 = Yes 0 = No	1 = Yes 0 = No	1 = Yes 0 = No	1 = Yes 0 = No	1 = Yes 0 = No	1 = Yes 0 = No	0 = Conservative 1 = Endovascular Coiling 2 = Surgical Clipping	0 = Alive 1 = Deceased		1 = Anterior Circulation 0 = Posterior Circulation	1 = Yes 0 = No	0 = <5 mm 1 = 5-10 mm 2 = >10 mm
2019-01-07			1	62	2	Saccular	No	1	0	0	0	0	Single	0	9	9	1	0	1	0	0	0	0	0	0	0	0	0	1.6	1	0	0
2019-01-07			0	57	1	Saccular	No	1	0	0	0	0	Single	1	8	9	1	0	1	0	0	0	0	0	0	0	2	0	1.9	1	0	0
2019-01-12			0	30	0	Saccular	No	1	0	0	0	0	Single	3	14	17	1	0	4	1	1	1	0	0	0	0	1	0	6.9	1	1	1
2019-01-15			0	62	2	Saccular	No	1	0	0	0	0	Single	1	15	16	1	0	1	0	0	0	1	0	0	0	2	0	2.9	1	1	0
2019-01-16			1	43	1	Saccular	No	1	0	0	0	0	Single	7	4	11	1	0	1	0	0	0	0	0	0	0	0	0	5	1	0	1
2019-01-17			1	57	1	Saccular	No	1	0	0	0	0	Single	1	7	8	0	1	1	0	0	0	1	0	0	0	2	0	3	1	0	0
2019-01-25			1	68	2	Multiple	Yes	1	0	0	0	0	Multiple	20	12	32	1	1	4	1	0	1	1	0	1	0	2	0	7.8	1	1	1
2019-01-30			1	42	1	Saccular	No	1	0	0	0	0	Single	9	6	15	1	1	1	0	0	0	0	0	0	0	0	0	6.2	1	1	1
2019-02-06			0	48	1	Saccular	No	1	0	0	0	0	Single	9	0	9	1	0	1	0	0	0	1	0	0	0	2	0	12	1	0	2
2019-02-13 03:09:42			0	50	1	Saccular	No	1	0	1	1	0	Single	16	7	23	1	1	1	0	0	1	1	1	1	0	2	0	4.1	1	1	0
2019-02-13 04:26:01			1	65	2	Multiple	Yes	1	0	0	0	0	Multiple	20	12	32	1	1	4	1	0	1	1	0	1	1	2	0	7.8	1	1	1
2019-02-20			0	52	1	Saccular	No	1	0	1	0	0	Single	8	4	12	0	1	1	0	0	0	1	0	0	0	2	0	3	1	0	0
2019-02-20			1	57	1	Saccular	No	1	1	0	0	0	Single	12	0	12	0	1	1	0	0	0	0	0	0	0	1	0	5	1	0	1
2019-02-26			0	67	2	Saccular	No	1	0	1	0	0	Single	1	18	19	1	0	1	0	0	1	1	0	0	0	2	0	4	1	1	0
2019-03-11 13:16:54			0	42	1	Saccular	No	1	1	1	1	0	Single	27	15	42	0	1	1	0	0	0	0	0	0	0	2	0	5	1	1	1
2019-03-18 08:01:20			1	47	1	Saccular	No	1	1	1	0	0	Single	12	8	20	1	1	4	1	0	0	1	0	0	0	1	0	3.7	1	1	0
2019-03-25			1	53	1	Saccular	No	1	0	0	0	0	Single	32	5	37	0	1	4	1	1	1	1	0	0	0	0	0	1.9	1	1	0
2019-04-01 08:33:07			1	59	1	Saccular	No	1	0	1	1	0	Single	12	11	23	0	1	4	1	0	1	1	0	1	1	0	0	2.8	1	1	0
2019-04-09			1	30	0	Saccular	No	1	1	1	0	0	Single	1	10	11	0	0	1	0	0	0	1	0	0	0	2	0	4.8	1	0	0
2019-04-17 04:11:05			1	73	2	Saccular	No	1	0	0	0	0	Single	1	19	20	1	0	1	0	0	0	0	0	0	0	0	0	2.1	1	1	0
2019-04-30 03:32:49			1	59	1	Saccular	No	1	0	1	0	0	Single	12	11	23	0	1	4	1	0	1	1	0	1	1	0	0	2.8	1	1	0
2019-05-13 06:13:48			1	46	1	Saccular	No	0	0	1	0	0	Single	4	30	34	0	1	1	0	1	1	1	0	1	0	2	0	10.24	1	1	2
2019-05-22			1	57	1	Saccular	No	1	0	0	0	0	Single	1	10	11	1	1	1	0	0	0	0	0	0	0	1	0	4.5	1	0	0
2019-06-10			1	58	1	Saccular	No	1	0	0	0	1	Single	0	25	25	0	1	2	0	0	0	0	0	1	0	1	0	11	1	1	2
2019-06-11			1	69	2	Multiple	No	1	0	0	0	0	Multiple	1	5	6	0	0	1	0	0	0	0	0	0	0	1	0	2.6	1	0	0
2019-07-01			1	59	1	Multiple	No	0	0	1	0	0	Multiple	6	0	6	0	1	4	1	0	0	1	0	1	0	1	0	3.3	1	0	0
2019-07-03 10:08:19			1	66	2	Saccular	No	1	1	1	0	1	Single	11	21	32	0	1	1	0	0	0	1	0	1	0	2	0	6.4	1	1	1
2019-07-11 09:09:10			1	43	1	Saccular	No	0	0	0	0	0	Single	11	9	20	0	0	1	0	0	1	1	0	1	0	2	0	6.3	1	1	1
2019-07-18			1	40	1	Saccular	No	1	0	0	0	1	Single	0	1	1	0	0	1	0	0	0	0	0	0	0	0	0	4	1	0	0
2019-07-24			1	49	1	Saccular	No	0	0	1	0	0	Single	6	16	22	1	1	1	0	0	0	0	0	0	0	2	0	7.4	1	1	1
2019-07-25 08:08:06			1	45	1	Saccular	No	0	0	1	1	1	Single	17	3	20	1	0	2	0	0	0	1	0	0	0	2	0	3.5	1	1	0
2019-07-27 03:31:00			1	57	1	Saccular	No	1	0	0	0	0	Single	10	2	12	0	1	1	0	0	0	1	0	0	0	2	0	4.4	1	0	0
2019-08-06 02:20:25			1	53	1	Saccular	No	1	0	0	0	0	Single	5	15	20	0	1	2	0	0	1	1	0	0	0	2	0	2	1	1	0
2019-08-28			1	63	2	Multiple	No	1	1	1	0	0	Multiple	0	2	2	1	0	1	0	0	0	0	0	0	0	0	0	4.8	1	0	0
2019-08-28 03:45:53			0	37	0	Saccular	No	1	0	0	0	0	Single	7	9	16	1	0	1	0	0	0	1	0	0	0	2	0	2.1	0	1	0
2019-09-02			1	57	1	Multiple	No	1	0	1	0	0	Multiple	15	8	23	1	1	1	0	0	0	1	0	1	0	1	0	1	1	1	0
2019-09-02			0	77	2	Saccular	No	0	1	1	0	0	Single	18	21	39	1	0	4	1	1	1	0	0	1	0	1	0	3.16	1	1	0
2019-09-04 05:39:24			0	47	1	Multiple	Yes	1	0	0	1	0	Multiple	5	7	12	1	1	2	0	0	0	0	0	0	0	0	0	6	1	0	1
2019-09-05			1	63	2	Saccular	No	1	0	0	0	0	Single	3	19	22	0	0	4	1	0	0	0	0	0	0	1	0	5	1	1	1
2019-09-19 12:50:29			1	34	0	Saccular	No	1	0	1	0	0	Single	6	9	15	0	0	1	0	0	0	1	1	1	1	2	0	6	1	1	1
2019-09-19 13:33:49			1	44	1	Saccular	No	1	0	0	0	0	Single	10	4	14	0	1	4	1	0	0	1	0	0	0	2	0	3.5	1	1	0
2019-09-23			1	64	2	Saccular	No	1	0	1	0	0	Single	10	8	18	1	1	1	0	1	0	1	0	0	0	1	0	4.6	1	1	0
2019-09-24			1	45	1	Saccular	No	1	0	0	0	0	Single	7	9	16	1	1	3	0	0	0	0	0	0	0	2	0	2.9	1	1	0
2019-09-29 03:39:03			0	55	1	Multiple	No	1	1	1	1	0	Multiple	13	5	18	1	1	1	0	1	1	0	0	0	0	0	0	4	0	1	0
2019-09-29 07:00:46			1	68	2	Saccular	No	1	0	1	0	0	Single	10	8	18	1	0	4	1	0	1	1	0	1	0	2	0	4.5	1	1	0
2019-10-01			0	42	1	Saccular	No	1	0	0	0	0	Single	1	7	8	0	0	1	0	0	0	0	0	0	0	1	0	2.6	1	0	0
2019-10-02 02:20:55			1	44	1	Saccular	Yes	1	0	0	0	0	Single	16	9	25	0	1	3	0	0	1	0	0	1	0	2	0	4	1	1	0
2019-10-06 06:55:47			1	69	2	Saccular	No	1	0	1	0	0	Single	16	6	22	0	1	2	0	0	1	1	0	1	0	2	0	4.5	1	1	0
2019-10-21			0	42	1	Saccular	No	0	0	0	0	0	Single	7	11	18	0	1	4	1	0	0	0	0	1	0	1	0	5.2	1	1	1
2019-11-03			0	47	1	Saccular	No	0	0	0	0	0	Single	2	12	14	0	0	1	0	0	0	1	0	0	0	0	0	4.2	1	1	0
2019-11-07			0	54	1	Saccular	Yes	1	0	0	0	0	Single	0	10	10	0	1	4	1	0	0	0	0	0	0	0	0	7	1	0	1
2019-11-11 01:43:45			0	45	1	Saccular	No	0	0	1	0	0	Single	4	9	13	1	0	1	0	0	0	0	0	0	0	1	0	2.2	1	0	0
2019-11-14 04:06:53			1	75	2	Saccular	No	1	0	0	0	0	Single	4	11	15	0	1	1	0	0	0	0	0	0	0	1	0	8	1	1	1
2019-11-17 08:49:15			1	66	2	Saccular	No	1	1	0	0	0	Single	5	4	9	1	1	2	0	0	0	0	0	0	0	1	0	2.9	1	0	0
2019-11-19			1	63	2	Saccular	Yes	1	0	1	0	0	Single	10	5	15	0	1	2	0	0	0	0	0	1	0	1	0	6.7	1	1	1
2019-11-20 09:02:30			1	63	2	Saccular	No	1	1	1	0	0	Single	7	13	20	1	0	3	0	0	0	1	0	1	0	2	0	3	1	1	0
2019-11-25 02:56:31			0	52	1	Saccular	No	1	0	1	1	0	Single	11	8	19	0	0	4	1	0	0	1	0	0	0	1	0	4	1	1	0
2019-11-26			1	35	0	Saccular	No	1	0	0	0	0	Single	2	4	6	0	0	1	0	0	0	0	0	0	0	1	0	6	1	0	1
2019-11-27			0	54	1	Saccular	No	1	1	0	0	0	Single	18	7	25	1	0	2	0	1	1	1	0	1	0	1	0	3.3	1	1	0
2019-11-27 02:47:26			1	58	1	Saccular	No	0	1	1	0	0	Single	1	1	2	1	0	1	0	0	0	1	0	1	0	0	0	3.8	1	0	0
2019-12-02			1	65	2	Saccular	No	1	0	0	0	0	Single	2	9	11	1	1	2	0	0	0	0	0	0	0	1	0	3.8	1	0	0
2019-12-02 03:26:56			0	53	1	Saccular	No	1	1	0	0	1	Single	7	12	19	0	1	2	0	0	0	1	0	0	0	1	0	2.8	1	1	0
2019-12-09			0	47	1	Dissecting	No	0	0	0	0	0	Single	0	7	7	0	0	1	0	0	0	0	0	0	0	1	0	3.4	1	0	0
2019-12-09 06:18:26			0	64	2	Saccular	No	1	0	1	0	0	Single	12	7	19	1	1	1	0	0	0	1	0	0	0	2	0	3	1	1	0
2019-12-11 02:57:29			0	49	1	Saccular	No	1	1	1	0	0	Single	18	7	25	1	0	2	0	1	1	1	0	1	0	1	0	3.3	1	1	0
2019-12-28 07:46:30			1	48	1	Saccular	No	1	0	1	0	0	Single	10	13	23	0	1	3	0	0	0	1	0	0	1	2	0	9.4	1	1	1
2020-01-09			1	48	1	Saccular	No	1	0	0	0	0	Single	19	8	27	1	0	5	1	0	1	1	0	1	0	2	0	1.8	1	1	0
2020-01-29 09:24:38			1	45	1	Saccular	No	0	0	0	0	0	Single	8	3	11	0	1	1	0	0	0	0	0	0	0	1	0	5	1	0	1
2020-02-08 09:39:32			1	61	2	Saccular	No	1	1	1	1	0	Single	21	11	32	1	0	1	0	1	0	1	0	0	1	2	0	10.3	1	1	2
2020-02-13			1	63	2	Saccular	Yes	1	0	0	0	0	Single	7	14	21	0	1	1	0	0	0	1	0	1	0	1	0	6	1	1	1
2020-03-06			1	60	2	Saccular	No	1	1	1	0	0	Single	8	5	13	1	1	1	0	0	0	1	0	0	0	2	0	5.5	1	0	1
2020-03-16			0	61	2	Multiple	No	0	0	0	0	0	Multiple	10	6	16	1	0	1	0	1	0	1	0	0	0	1	0	8	1	1	1
2020-03-16 02:24:48			0	47	1	Multiple	No	1	0	0	1	0	Multiple	7	6	13	0	0	3	0	0	0	0	0	0	0	0	0	7.2	1	0	1
2020-03-21 08:04:32			0	51	1	Saccular	Yes	1	0	0	0	0	Single	10	13	23	0	1	1	0	1	1	1	0	1	0	2	0	4.5	1	1	0
2020-04-02 08:28:27			1	74	2	Saccular	No	1	1	0	0	0	Single	16	8	24	1	1	2	0	0	1	1	0	0	0	2	0	8.5	1	1	1
2020-04-04			1	46	1	Saccular	No	1	0	0	0	0	Single	16	5	21	0	1	4	1	0	1	1	0	0	0	2	0	3.7	1	1	0
2020-04-04			0	56	1	Saccular	No	1	0	1	0	0	Single	1	19	20	1	0	1	0	0	1	0	0	0	0	1	0	5	1	1	1
2020-04-07 02:57:34			1	56	1	Saccular	No	1	1	0	0	0	Single	10	11	21	1	1	1	0	0	1	0	0	0	0	0	0	12	0	1	2
2020-04-10			1	71	2	Saccular	Yes	1	1	0	0	0	Single	14	4	18	1	1	4	1	0	1	1	0	0	0	2	0	4.9	1	1	0
2020-04-30 02:47:46			1	65	2	Saccular	No	1	1	0	0	0	Single	20	10	30	1	0	4	1	0	1	1	0	0	0	2	0	3.4	1	1	0
2020-05-07			0	58	1	Saccular	Yes	1	0	1	0	0	Single	14	10	24	1	1	4	1	1	1	1	0	1	0	2	0	5.5	1	1	1
2020-05-13			1	64	2	Saccular	No	1	0	1	0	0	Single	3	10	13	1	1	1	0	0	0	1	0	1	0	1	0	8	1	0	1
2020-05-22 03:36:59			1	49	1	Saccular	No	0	0	1	0	0	Single	7	6	13	0	1	4	1	0	0	1	0	0	0	2	0	1.4	1	0	0
2020-06-07			0	43	1	Saccular	No	1	0	1	1	0	Single	6	4	10	1	0	1	0	0	1	1	0	0	0	2	0	3.6	1	0	0
2020-06-12			1	57	1	Multiple	No	1	0	1	0	0	Multiple	6	11	17	0	0	4	1	0	1	0	0	0	0	1	0	3	1	1	0
2020-06-12			0	56	1	Saccular	No	1	0	0	1	0	Single	22	23	45	1	1	4	1	0	1	1	1	1	1	2	0	16.1	1	1	2
2020-06-15			1	52	1	Saccular	Yes	1	0	0	0	0	Single	3	7	10	1	1	1	0	0	0	0	0	1	0	1	0	7.3	0	0	1
2020-06-29			0	9	0	Saccular	No	0	0	0	0	0	Single	1	10	11	0	0	1	0	0	0	1	0	0	0	2	0	5.5	1	0	1
2020-07-02			1	58	1	Saccular	No	1	0	1	0	0	Single	2	19	21	0	0	4	1	0	1	1	0	0	0	1	0	4.3	1	1	0
2020-07-05			1	38	0	Saccular	No	1	0	0	0	0	Single	4	9	13	1	0	1	0	0	0	1	0	0	0	2	0	3	1	0	0
2020-07-06			0	44	1	Saccular	No	1	0	0	1	0	Single	1	4	5	0	0	1	0	0	0	0	0	0	0	1	0	3.5	1	0	0
2020-07-08			1	68	2	Saccular	No	1	0	0	0	0	Single	19	12	31	1	1	1	0	0	0	1	0	1	0	2	0	2.1	1	1	0
2020-07-08			1	56	1	Saccular	No	1	0	0	0	0	Single	1	13	14	0	1	1	0	0	0	0	0	0	0	2	0	2.6	1	1	0
2020-07-08			0	42	1	Saccular	No	1	0	0	0	0	Single	0	2	2	0	0	1	0	0	0	0	0	0	0	0	0	16	1	0	2
2020-07-14			1	59	1	Saccular	No	1	1	1	0	1	Single	0	2	2	0	0	1	0	0	0	0	0	0	0	0	0	8.39	1	0	1
2020-07-17 08:55:23			1	46	1	Saccular	No	0	0	0	0	0	Single	10	8	18	0	1	1	0	0	0	1	0	0	0	2	0	3.4	1	1	0
2020-07-27 12:06:16			1	46	1	Saccular	No	1	0	1	0	0	Single	10	13	23	1	1	1	0	1	0	1	0	0	0	2	0	3.5	0	1	0
2020-08-01 03:47:30			1	71	2	Saccular	No	0	0	0	0	0	Single	12	5	17	0	1	4	1	0	1	1	0	0	0	2	0	2.7	1	1	0
2020-08-04			0	41	1	Saccular	No	1	0	1	1	0	Single	7	6	13	0	1	2	0	0	0	1	0	0	0	2	0	6.2	1	0	1
2020-08-09 04:02:31			1	57	1	Saccular	No	1	0	0	0	0	Single	4	14	18	1	0	1	0	0	0	0	0	0	0	2	0	3.5	1	1	0
2020-08-22 07:54:02			0	44	1	Saccular	Yes	0	1	1	1	0	Single	2	14	16	0	0	1	0	0	0	1	0	0	0	2	0	4.4	1	1	0
2020-08-23			1	49	1	Saccular	No	1	0	0	0	0	Single	6	8	14	0	0	1	0	0	0	1	0	0	0	2	0	6.17	1	1	1
2020-08-25			0	43	1	Saccular	No	1	0	1	1	0	Single	7	11	18	0	0	1	0	1	1	0	0	0	0	2	0	6	1	1	1
2020-08-25			0	48	1	Saccular	No	0	0	1	1	0	Single	15	25	40	1	1	4	1	1	1	1	0	1	1	2	0	13	1	1	2
2020-08-27 09:17:25			1	90	2	Saccular	No	1	0	0	0	0	Single	0	29	29	1	1	1	0	0	1	0	0	0	0	0	0	7	1	1	1
2020-08-27 09:43:10			1	49	1	Saccular	No	0	0	0	0	0	Single	3	15	18	1	1	4	1	0	1	0	0	0	0	0	0	19.8	1	1	2
2020-08-29 04:12:17			1	64	2	Saccular	No	1	0	1	0	0	Single	24	4	28	1	1	4	1	1	1	1	0	0	0	2	0	5.7	1	1	1
2020-09-04			1	66	2	Saccular	No	1	1	0	0	0	Single	9	16	25	0	1	1	0	0	1	1	0	0	0	2	0	5.08	1	1	1
2020-09-09			1	46	1	Saccular	No	0	0	1	0	1	Single	12	6	18	0	0	3	0	1	0	1	0	0	0	0	0	1.77	0	1	0
2020-09-12 03:48:36			1	55	1	Saccular	No	1	1	1	0	0	Single	8	9	17	1	1	1	0	0	0	0	0	0	0	2	0	8.4	1	1	1
2020-09-14			1	66	2	Saccular	No	1	1	0	0	0	Single	9	16	25	0	1	1	0	0	1	1	0	0	0	2	0	6	1	1	1
2020-09-15			0	57	1	Multiple	No	0	0	1	1	0	Multiple	4	7	11	0	0	1	0	0	0	0	0	1	0	1	0	3.4	1	0	0
2020-09-16			0	56	1	Saccular	No	1	0	0	0	0	Single	1	7	8	0	0	1	0	0	0	1	0	0	0	2	0	2.5	1	0	0
2020-09-16			1	54	1	Saccular	No	1	0	1	0	0	Single	14	4	18	0	1	4	1	1	0	1	1	0	0	2	0	5.8	1	1	1
2020-09-21 03:58:47			1	39	0	Saccular	No	0	0	0	0	0	Single	6	6	12	0	1	1	0	0	0	1	0	0	0	2	0	2.8	1	0	0
2020-09-21 05:04:23			1	43	1	Saccular	No	1	0	0	0	0	Single	13	5	18	0	0	3	0	0	0	0	0	0	0	2	0	2.5	1	1	0
2020-09-23 05:08:51			1	64	2	Saccular	No	1	1	0	0	0	Single	29	7	36	0	1	4	1	0	1	1	0	1	0	2	0	9.7	1	1	1
2020-09-28			1	57	1	Saccular	No	1	0	1	0	1	Single	2	10	12	0	0	1	0	0	0	0	0	0	0	1	0	3.71	1	0	0
2020-10-09 09:16:00			1	65	2	Multiple	No	0	0	1	1	0	Multiple	13	8	21	0	1	3	0	0	1	0	0	0	0	1	0	11.88	1	1	2
2020-10-19			1	55	1	Saccular	No	1	0	0	0	0	Single	4	6	10	0	0	1	0	0	0	1	0	0	0	2	0	16	1	0	2
2020-11-03 07:46:05			0	55	1	Saccular	Yes	1	0	0	0	0	Single	3	12	15	1	1	1	0	1	0	0	0	0	0	2	0	5.3	1	1	1
2020-11-11 08:49:51			0	54	1	Saccular	No	0	0	0	0	0	Single	0	2	2	1	0	1	0	0	0	1	0	0	0	2	0	6.9	1	0	1
2020-11-20 04:54:01			1	31	0	Saccular	No	0	0	0	0	1	Single	12	3	15	1	1	5	1	0	1	0	0	0	0	1	0	5.43	1	1	1
2020-12-01 06:41:40			1	57	1	Saccular	No	1	0	1	0	1	Single	11	3	14	1	0	2	0	0	0	1	0	0	0	1	0	11	1	1	2
2020-12-22 16:25:54			1	46	1	Saccular	No	1	0	0	0	0	Single	4	2	6	1	1	4	1	0	0	0	0	0	0	0	0	9	1	0	1
2020-12-25 11:47:55			1	40	1	Saccular	No	0	0	0	0	0	Single	1	9	10	0	0	1	0	0	0	0	0	0	0	1	0	11	1	0	2
2020-12-29			1	53	1	Saccular	No	0	0	0	0	0	Single	0	2	2	0	0	1	0	0	0	0	0	0	0	0	0	17.8	1	0	2
2021-01-01			0	54	1	Saccular	No	0	0	0	0	0	Single	6	49	55	1	0	1	0	0	1	1	0	1	0	2	0	3.7	1	1	0
2021-01-01			0	45	1	Saccular	No	1	0	0	1	0	Single	1	7	8	0	1	1	0	0	0	0	0	0	0	0	0	14.3	1	0	2
2021-01-11			0	43	1	Saccular	No	1	0	1	1	0	Single	3	14	17	1	1	4	1	1	1	0	0	0	0	2	0	7	1	1	1
2021-01-11			1	49	1	Saccular	No	0	0	0	0	0	Single	17	10	27	0	1	4	1	0	0	1	0	0	0	2	0	10.6	1	1	2
2021-02-01			1	62	2	Saccular	No	0	0	0	0	0	Single	2	6	8	0	1	1	0	0	0	1	0	0	0	0	0	11.6	1	0	2
2021-02-03			0	29	0	Saccular	No	1	0	0	0	0	Single	37	16	53	1	0	4	1	0	1	1	0	1	0	1	0	3	1	1	0
2021-02-03			1	70	2	Multiple	No	1	0	1	0	0	Multiple	1	7	8	1	1	2	0	0	0	0	0	0	0	0	0	3.9	1	0	0
2021-02-06 06:37:10			1	40	1	Saccular	No	0	0	0	0	0	Single	2	8	10	0	1	1	0	0	0	0	0	1	0	2	0	4.5	1	0	0
2021-02-11			0	47	1	Saccular	No	1	0	0	0	0	Single	8	7	15	1	0	3	0	0	0	0	0	0	0	1	0	2.5	1	1	0
2021-02-11			1	60	2	Saccular	No	1	0	0	0	0	Single	11	12	23	1	1	1	0	0	0	0	0	1	0	1	0	4.7	1	1	0
2021-02-16			1	53	1	Saccular	No	0	0	0	1	0	Single	5	5	10	0	0	1	0	0	0	0	0	0	0	1	0	6.3	1	0	1
2021-02-24			1	69	2	Saccular	No	1	1	1	0	0	Single	7	6	13	0	1	1	0	0	1	1	0	0	0	2	0	3.35	1	0	0
2021-02-26			1	60	2	Saccular	Yes	0	0	0	0	0	Single	5	8	13	0	0	1	0	1	0	0	0	0	0	1	0	3	1	0	0
2021-03-01			0	48	1	Saccular	No	1	0	0	1	0	Single	2	5	7	0	0	1	0	0	0	0	0	0	0	0	0	2.3	1	0	0
2021-03-28			1	57	1	Saccular	No	1	0	0	0	0	Single	1	5	6	0	0	1	0	0	0	0	0	0	0	1	0	3.9	1	0	0
2021-04-02			1	49	1	Saccular	No	1	0	0	0	0	Single	14	6	20	1	1	4	1	1	1	0	0	0	0	1	0	3.8	1	1	0
2021-04-05			1	52	1	Saccular	No	1	0	1	0	0	Single	6	7	13	0	1	3	0	0	0	1	0	1	0	1	0	2	0	0	0
2021-04-05			1	73	2	Saccular	No	1	1	0	0	0	Single	12	8	20	1	0	4	1	0	1	0	0	0	0	0	0	3	1	1	0
2021-04-11			0	46	1	Saccular	No	1	0	0	1	0	Single	9	0	9	0	1	4	1	0	1	1	1	0	0	1	0	3.6	1	0	0
2021-04-12			0	60	2	Saccular	No	1	0	1	1	0	Single	6	5	11	0	0	1	0	1	0	1	0	0	0	1	0	4.21	1	0	0
2021-04-13			0	45	1	Saccular	No	1	0	1	1	0	Single	7	4	11	1	0	1	0	0	0	0	0	0	0	1	0	5.2	1	0	1
2021-04-17			1	38	0	Saccular	No	1	0	0	0	0	Single	3	4	7	0	0	1	0	0	0	0	0	0	0	1	0	10.4	1	0	2
2021-05-18			0	41	1	Saccular	No	0	0	1	1	0	Single	4	6	10	0	1	1	0	1	0	0	0	0	0	0	0	6.6	1	0	1
2021-06-08			0	70	2	Saccular	No	1	0	0	1	0	Single	6	3	9	0	1	1	0	0	0	0	0	0	0	1	0	3	1	0	0
2021-06-14			1	71	2	Saccular	No	1	0	1	0	0	Single	8	13	21	1	1	4	1	0	1	1	0	0	0	2	0	10	1	1	1
2021-06-16			1	54	1	Saccular	No	0	0	0	0	0	Single	1	10	11	0	0	1	0	0	0	1	0	0	0	2	0	3.5	1	0	0
2021-07-03			1	63	2	Saccular	No	1	1	1	0	0	Single	2	6	8	1	1	4	1	0	0	1	0	1	0	1	0	6.51	1	0	1
2021-07-08			0	41	1	Saccular	Yes	1	0	0	0	0	Single	2	10	12	1	0	1	0	0	0	0	0	0	0	0	0	4	0	0	0
2021-07-09			1	42	1	Saccular	No	1	0	0	0	0	Single	3	14	17	1	0	1	0	0	0	0	0	0	0	1	0	3.6	1	1	0
2021-08-20			0	47	1	Saccular	No	1	0	0	0	0	Single	27	5	32	1	0	4	1	0	1	1	0	1	0	1	0	6.29	1	1	1
2021-08-25			1	51	1	Saccular	No	0	0	0	0	0	Single	10	12	22	1	1	1	0	0	0	0	0	0	0	2	0	6.29	1	1	1
2021-08-25			1	65	2	Saccular	No	1	0	0	0	0	Single	5	5	10	0	0	1	0	0	0	1	0	0	0	1	0	17.1	1	0	2
2021-08-28			1	71	2	Saccular	No	1	0	0	0	0	Single	1	9	10	1	1	1	0	0	1	0	0	0	0	2	0	7.4	1	0	1
2021-09-06			1	62	2	Saccular	No	1	0	0	0	0	Single	11	9	20	0	1	1	0	0	1	1	0	0	0	0	0	10.98	1	1	2
2021-09-07			0	50	1	Saccular	No	1	0	0	0	0	Single	1	5	6	0	0	1	0	0	0	0	0	1	0	1	0	4.8	1	0	0
2021-09-21			1	69	2	Saccular	No	1	0	1	0	0	Single	2	11	13	1	1	1	0	1	0	0	0	0	0	1	0	3.19	1	0	0
2021-09-29			1	52	1	Multiple	No	1	0	0	0	0	Multiple	8	9	17	0	1	1	0	1	0	0	0	0	0	0	0	2.3	1	1	0
2021-10-01			1	60	2	Saccular	No	1	0	1	0	0	Single	8	12	20	1	1	2	0	0	0	0	0	0	0	0	0	4.05	1	1	0
2021-10-05			1	71	2	Saccular	No	1	0	0	0	0	Single	1	4	5	0	0	1	0	0	0	0	0	0	0	1	0	4.7	1	0	0
2021-10-07			1	63	2	Saccular	Yes	1	0	1	0	0	Single	32	23	55	1	1	3	0	1	1	1	0	1	0	1	0	4	1	1	0
2021-11-20			1	66	2	Saccular	No	1	0	1	0	0	Single	10	4	14	1	1	4	1	0	0	0	0	0	0	1	0	5	0	1	1
2021-11-22			1	40	1	Fusiform	No	0	0	1	1	0	Single	6	12	18	1	0	4	1	0	0	0	0	0	0	1	0	3.47	1	1	0
2021-12-19 16:07:53			1	47	1			1	1	1	0	0		8	13	21	0	1	2	0	0	1	0	0	1	0	2	0	5.2	1	1	1
2021-12-26			1	59	1	Saccular	No	0	1	0	0	0	Single	4	9	13	1	1	2	0	0	0	1	0	0	0	0	0	2.2	1	0	0
2021-12-26 14:52:49			1	65	2	Saccular	No	1	0	0	0	0	Multiple	11	11	22	1	1	4	1	0	1	1	0	1	0	2	0	1.9	1	1	0
2022-01-02			1	49	1	Saccular	No	0	0	1	0	0	Single	4	5	9	0	0	4	1	0	0	1	0	0	0	1	0	2	1	0	0
2022-01-04			0	67	2	Saccular	No	0	1	1	0	0	Single	0	4	4	1	0	1	0	0	0	0	0	0	0	0	0	6.7	1	0	1
2022-01-04 03:59:49			1	46	1	Saccular	No	1	0	0	0	0	Single	0	1	1	0	0	1	0	0	0	0	0	0	0	0	0	3.8	0	0	0
2022-01-05			1	37	0	Saccular	No	1	1	0	0	0	Single	0	5	5	1	1	1	0	0	0	0	0	0	0	0	0	5.9	1	0	1
2022-01-10 00:18:15			1	55	1	Saccular	No	1	1	1	0	0	Single	11	8	19	1	1	4	1	0	1	1	0	0	0	2	0	8.8	1	1	1
2022-01-11 23:32:16			0	27	0	Saccular	No	1	1	0	0	0	Single	22	7	29	1	0	4	1	0	1	1	0	1	0	2	0	7.1	1	1	1
2022-01-12			1	50	1	Saccular	No	1	1	0	0	0	Single	8	8	16	1	1	1	0	0	0	0	0	0	0	1	0	4.91	1	1	0
2022-01-14			1	46	1	Saccular	Yes	1	0	0	0	0	Single	6	4	10	0	0	1	0	0	0	0	0	0	0	1	0	5.02	1	0	1
2022-01-18			0	48	1	Saccular	No	1	0	0	0	0	Single	4	6	10	1	1	1	0	0	0	0	0	0	0	1	0	1.82	1	0	0
2022-01-20			0	70	2	Saccular	No	1	0	0	0	0	Single	0	2	2	0	0	1	0	0	0	0	0	0	0	0	0	4.35	1	0	0
2022-01-20			0	69	2	Saccular	No	1	1	0	0	0	Single	12	16	28	1	1	4	1	0	1	1	0	1	0	2	0	5.2	1	1	1
2022-01-26 14:41:59			1	55	1	Saccular	No	1	0	0	0	0	Single	9	4	13	1	1	2	0	0	1	1	0	1	0	2	0	4.9	1	0	0
2022-01-31 09:16:31			1	51	1	Saccular	No	1	0	0	0	0	Single	5	10	15	1	0	1	0	0	0	0	0	0	0	2	0	9.8	1	1	1
2022-02-01 08:32:57			0	50	1	Saccular	No	1	0	1	0	0	Single	8	3	11	1	0	4	1	1	0	1	0	1	0	0	0	4.9	1	0	0
2022-02-17 13:40:41			1	25	0			0	0	0	0	0		16	14	30	1	0	1	0	0	0	0	0	1	1	2	0	3.2	0	1	0
2022-02-28 14:40:38			1	72	2	Saccular	No	1	0	1	0	0	Single	0	21	21	1	1	2	0	1	1	0	0	0	0	0	0	3.2	1	1	0
2022-03-01 22:30:00			1	44	1	Saccular	No	1	0	1	0	0	Single	6	6	12	1	1	4	1	0	0	1	0	0	0	1	0	3	1	0	0
2022-03-09 17:25:51			1	72	2	Saccular	No	1	1	1	0	0	Single	13	16	29	1	1	2	0	1	1	1	0	1	0	2	0	5	1	1	1
2022-03-11 17:13:16			1	59	1	Saccular	No	1	0	0	0	0	Single	7	5	12	1	1	4	1	0	0	1	0	0	0	2	0	6.1	1	0	1
2022-03-18 10:35:53			0	61	2	Saccular	No	1	0	1	0	0	Single	0	7	7	1	0	2	0	0	1	0	0	0	0	0	0	4.25	0	0	0
2022-03-22 04:18:30			0	51	1	Saccular	No	1	0	1	0	0	Single	5	8	13	1	0	4	1	0	0	1	0	0	0	0	0	5	1	0	1
2022-03-30 00:03:12			1	45	1	Saccular	No	1	0	0	0	0	Multiple	8	5	13	0	1	1	0	0	0	0	0	1	1	2	0	6.8	1	0	1
2022-04-01 18:03:53			1	55	1	Saccular	No	1	0	0	0	0	Multiple	2	11	13	0	0	1	0	0	0	1	1	0	0	2	0	3.7	1	0	0
2022-04-05 12:04:02			0	36	0	Saccular	No	1	0	1	0	0	Single	3	10	13	1	0	1	0	0	0	0	0	0	0	0	0	3	1	0	0
2022-04-05 18:09:49			0	46	1	Saccular	No	1	0	0	1	0	Single	11	7	18	1	0	1	0	0	1	0	0	0	0	1	0	10.89	1	1	2
2022-04-09 00:29:02			1	52	1	Saccular	No	1	0	0	0	0	Single	2	9	11	0	1	1	0	0	0	0	0	0	0	0	0	3.7	1	0	2
2022-04-19 22:30:19			0	42	1	Saccular	No	1	0	0	0	0	Single	9	11	20	1	0	4	1	0	1	0	0	1	0	2	0	3.5	1	1	0
2022-04-26 13:35:29			1	39	0	Saccular	No	1	0	0	0	0	Single	11	5	16	1	0	1	0	0	0	1	0	1	1	0	0	3.6	1	1	1
2022-05-01 12:29:40			0	57	1	Saccular	No	1	1	0	0	0	Single	8	13	21	1	1	1	0	0	1	1	0	1	0	2	0	3.4	1	1	0
2022-05-09 00:36:07			1	43	1	Saccular	No	0	0	0	0	0	Single	7	5	12	1	0	3	0	0	0	0	0	0	0	0	0	5.4	1	0	1
2022-05-15 19:48:38			0	58	1	Saccular	No	1	1	1	0	0	Single	1	7	8	1	0	1	0	1	0	0	0	0	1	1	0	6.9	1	0	1
2022-05-18 00:05:20			1	60	2	Saccular	No	1	1	1	0	0	Single	15	5	20	1	0	4	1	0	0	1	0	1	0	2	0	4.6	1	1	0
